# Supplementary material for: Global Trends in Research on Cell-Free Nucleic Acids in Obstetrics and Gynecology during 2017–2021
Source: J Clin Med. 2022 Sep 22;11(19):5545. doi: 10.3390/jcm11195545 (PMC9572904; doi:10.3390/jcm11195545)
Supplement: Supplementary file 1 [file jcm-11-05545-s001.zip]

Archive with 2 entries (2 files):
- Supplementarty Table S1.pdf
- Supplementarty Table S2.pdf
